# Supplementary material for: Identification and Characterisation of Lactic Acid Bacteria from “Torta del Casar”, a Semi-Soft Artisanal Cheese
Source: Foods. 2026 Jul 13;15(14):2476. doi: 10.3390/foods15142476 (PMC13409492; doi:10.3390/foods15142476)
Supplement: Supplementary file 1 [file foods-15-02476-s001.zip]

Archive with 1 entries (1 files):
- foods-4396165-supplementary.pdf
